# Supplementary material for: Genome-wide identification of the COBRA-like gene family and expression pattern analysis under abiotic stresses of Sorghum bicolor (L.)
Source: Front Plant Sci. 2025 Sep 9;16:1652613. doi: 10.3389/fpls.2025.1652613 (PMC12454442; doi:10.3389/fpls.2025.1652613)
Supplement: Supplementary file 1 [file Table1.xlsx]

## Sheet: Supplemental Table1
Supplemental Table1 Analysis of the Physicochemical Properties of the SbCBL Family Members
Sequence ID	Number of Amino Acid	Molecular Weight	Theoretical pI	Instability Index	Aliphatic Index	Grand Average of Hydropathicity	Subcellular location
Sobic.001G086000.1	425	46832.6	8.8	33.52	70.19	-0.227	Cell membrane
Sobic.001G336600.2	461	51453.3	8.92	32.94	81.78	-0.107	Cell membrane
Sobic.001G336700.1	446	48855.2	8.82	34.74	73.9	-0.056	Cell membrane
Sobic.001G086200.1	449	49779.1	8.88	31.39	71.71	-0.16	Cell membrane
Sobic.001G399900.1	670	71905.9	6.26	34.34	78.24	-0.071	Cell membrane
Sobic.006G163200.1	447	50545.5	6.15	40.19	71.21	-0.21	Cell membrane
Sobic.002G323200.1	673	74617.7	9.02	40.77	69.48	-0.344	Cell membrane
Sobic.002G368100.1	458	50992.4	8.93	31.84	74.08	-0.163	Cell membrane
Sobic.002G368300.1	446	49255.6	8.77	29.26	74.8	-0.079	Cell membrane
Sobic.002G427400.1	661	71191.8	5.14	41.06	75.61	-0.061	Cell membrane
SbE048.01G086000.1	425	46832.6	8.8	33.52	70.19	-0.227	Cell membrane
SbE048.01G086200.1	449	49779.1	8.88	31.39	71.71	-0.16	Cell membrane
SbE048.01G369600.1	461	51453.3	8.92	32.94	81.78	-0.107	Cell membrane
SbE048.01G369700.1	446	48853.2	8.82	34.55	74.35	-0.049	Cell membrane
SbE048.01G433900.1	670	71905.9	6.26	34.34	78.24	-0.071	Cell membrane
SbE048.02G337300.1	673	74617.7	9.02	40.77	69.48	-0.344	Cell membrane
SbE048.02G383700.1	458	50992.4	8.93	31.84	74.08	-0.163	Cell membrane
SbE048.02G383900.1	446	49256.6	8.7	29.54	74.8	-0.079	Cell membrane
SbE048.02G446100.1	686	74168.3	5.57	41.48	76.56	-0.062	Cell membrane
SbE048.06G182300.1	394	44411.4	6.74	41.24	69.19	-0.268	Cell membrane
