# Supplementary material for: Genome-wide identification of the COBRA-like gene family and expression pattern analysis under abiotic stresses of Sorghum bicolor (L.)
Source: Front Plant Sci. 2025 Sep 9;16:1652613. doi: 10.3389/fpls.2025.1652613 (PMC12454442; doi:10.3389/fpls.2025.1652613)
Supplement: Supplementary file 2 [file Table2.xls]

## Sheet: Supplemental Table2
Supplemental Table 2 Ka/Ks values of duplicate gene pairs in S. bicolor
Name 1	Name 2	Ka	Ks	Ka_Ks	Mya	Duplicate event
SbE048.01G369600.2	SbE048.01G369700.1	0.2866210416779945	NaN	NaN		Tandem duplication
SbE048.01G369600.2	SbE048.02G383700.1	0.13545308713164642	1.3485851536009588	0.1004408855977414	74.0981	Whole genome duplication
SbE048.01G433900.1	SbE048.02G446100.1	0.24556486623625495	0.8929825226277754	0.27499403405302086	49.065	Whole genome duplication
Sobic.001G336600.2	Sobic.001G336700.1	0.2866210416779945	NaN	NaN		Tandem duplication
Sobic.001G336600.2	Sobic.002G368100.1	0.1359928298245207	1.3617211318678908	0.09986834061830087	74.8198	Whole genome duplication
Sobic.001G399900.1	Sobic.002G427400.1	0.24556486623625495	0.8929825226277754	0.27499403405302086	49.065	Whole genome duplication
