# Supplementary material for: Genome-wide identification of the COBRA-like gene family and expression pattern analysis under abiotic stresses of Sorghum bicolor (L.)
Source: Front Plant Sci. 2025 Sep 9;16:1652613. doi: 10.3389/fpls.2025.1652613 (PMC12454442; doi:10.3389/fpls.2025.1652613)
Supplement: Supplementary file 3 [file Table3.xls]

## Sheet: Supplemental Table3
Supplemental Table3 Promoter cis-regulatory elements of the SbCBL family member
Sobic.001G086000.1	1658	1698	ABRE
Sobic.001G086200.1	1282	1322	ABRE
Sobic.001G086200.1	1299	1339	ABRE
Sobic.001G086200.1	1301	1341	ABRE
Sobic.001G086200.1	1302	1342	ABRE
Sobic.001G336600.2	1548	1588	ABRE
Sobic.001G336700.1	1063	1103	ABRE
Sobic.001G336700.1	1179	1219	ABRE
Sobic.001G336700.1	1323	1363	ABRE
Sobic.001G336700.1	1766	1806	ABRE
Sobic.001G399900.1	866	906	ABRE
Sobic.001G399900.1	958	998	ABRE
Sobic.001G399900.1	967	1007	ABRE
Sobic.001G399900.1	1144	1184	ABRE
Sobic.002G323200.1	577	617	ABRE
Sobic.002G323200.1	1220	1260	ABRE
Sobic.002G323200.1	1483	1523	ABRE
Sobic.002G368100.1	1104	1144	ABRE
Sobic.002G368100.1	1240	1280	ABRE
Sobic.002G368300.1	649	689	ABRE
Sobic.002G368300.1	956	996	ABRE
Sobic.002G368300.1	1567	1607	ABRE
Sobic.002G368300.1	1822	1862	ABRE
Sobic.002G427400.1	676	716	ABRE
Sobic.002G427400.1	1461	1501	ABRE
Sobic.006G163200.1	1462	1502	ABRE
Sobic.001G086000.1	1463	1503	AuxRR-core
Sobic.001G336600.2	147	187	AuxRR-core
Sobic.001G086000.1	433	473	CAT-box
Sobic.001G086000.1	924	964	CAT-box
Sobic.001G086000.1	1585	1625	CAT-box
Sobic.001G086200.1	942	982	CAT-box
Sobic.001G336700.1	610	650	CAT-box
Sobic.002G323200.1	582	622	CAT-box
Sobic.002G368100.1	83	123	CAT-box
Sobic.002G368100.1	452	492	CAT-box
Sobic.002G368300.1	127	167	CAT-box
Sobic.006G163200.1	1687	1727	CAT-box
Sobic.001G086000.1	694	734	CGTCA-motif
Sobic.001G086000.1	1060	1100	CGTCA-motif
Sobic.001G086000.1	1489	1529	CGTCA-motif
Sobic.001G086000.1	1652	1692	CGTCA-motif
Sobic.001G086200.1	1014	1054	CGTCA-motif
Sobic.001G086200.1	1624	1664	CGTCA-motif
Sobic.001G336600.2	231	271	CGTCA-motif
Sobic.001G336700.1	661	701	CGTCA-motif
Sobic.001G336700.1	1321	1361	CGTCA-motif
Sobic.001G336700.1	1486	1526	CGTCA-motif
Sobic.001G336700.1	1611	1651	CGTCA-motif
Sobic.001G336700.1	1764	1804	CGTCA-motif
Sobic.001G399900.1	99	139	CGTCA-motif
Sobic.001G399900.1	994	1034	CGTCA-motif
Sobic.001G399900.1	1146	1186	CGTCA-motif
Sobic.001G399900.1	1577	1617	CGTCA-motif
Sobic.001G399900.1	1623	1663	CGTCA-motif
Sobic.002G323200.1	1387	1427	CGTCA-motif
Sobic.002G323200.1	1594	1634	CGTCA-motif
Sobic.002G368100.1	427	467	CGTCA-motif
Sobic.002G368100.1	645	685	CGTCA-motif
Sobic.002G368100.1	884	924	CGTCA-motif
Sobic.002G368100.1	892	932	CGTCA-motif
Sobic.002G368100.1	1358	1398	CGTCA-motif
Sobic.002G368100.1	1431	1471	CGTCA-motif
Sobic.002G368300.1	1705	1745	CGTCA-motif
Sobic.002G427400.1	1169	1209	CGTCA-motif
Sobic.002G427400.1	1412	1452	CGTCA-motif
Sobic.002G427400.1	1542	1582	CGTCA-motif
Sobic.002G427400.1	1654	1694	CGTCA-motif
Sobic.002G427400.1	1759	1799	CGTCA-motif
Sobic.002G427400.1	1814	1854	CGTCA-motif
Sobic.006G163200.1	317	357	CGTCA-motif
Sobic.006G163200.1	690	730	CGTCA-motif
Sobic.006G163200.1	1339	1379	CGTCA-motif
Sobic.006G163200.1	1453	1493	CGTCA-motif
Sobic.006G163200.1	1512	1552	CGTCA-motif
Sobic.006G163200.1	1754	1794	CGTCA-motif
Sobic.006G163200.1	1763	1803	CGTCA-motif
Sobic.001G336700.1	391	431	circadian
Sobic.001G336700.1	963	1003	GARE-motif
Sobic.002G323200.1	724	764	GARE-motif
Sobic.002G427400.1	1768	1808	GARE-motif
Sobic.001G336600.2	984	1024	GATA-motif
Sobic.001G336700.1	435	475	GATA-motif
Sobic.002G323200.1	188	228	GATA-motif
Sobic.002G368100.1	698	738	GATA-motif
Sobic.002G368300.1	391	431	GATA-motif
Sobic.001G086000.1	1657	1697	G-Box
Sobic.001G086200.1	1281	1321	G-Box
Sobic.001G086200.1	1301	1341	G-Box
Sobic.001G086200.1	1301	1341	G-box
Sobic.001G086200.1	1721	1761	G-box
Sobic.001G336700.1	1322	1362	G-box
Sobic.001G336700.1	1765	1805	G-box
Sobic.001G336700.1	372	412	G-Box
Sobic.001G336700.1	1178	1218	G-Box
Sobic.001G399900.1	957	997	G-Box
Sobic.001G399900.1	967	1007	G-box
Sobic.001G399900.1	1144	1184	G-box
Sobic.002G323200.1	576	616	G-box
Sobic.002G323200.1	1220	1260	G-box
Sobic.002G368100.1	1240	1280	G-Box
Sobic.002G368300.1	648	688	G-Box
Sobic.002G368300.1	1567	1607	G-Box
Sobic.002G368300.1	1821	1861	G-Box
Sobic.002G368300.1	956	996	G-box
Sobic.002G368300.1	1424	1464	G-box
Sobic.002G368300.1	1614	1654	G-box
Sobic.002G368300.1	1699	1739	G-box
Sobic.002G427400.1	676	716	G-box
Sobic.002G427400.1	1173	1213	G-box
Sobic.002G427400.1	1461	1501	G-box
Sobic.002G427400.1	676	716	G-Box
Sobic.001G086000.1	554	594	LTR
Sobic.001G086000.1	637	677	LTR
Sobic.001G336600.2	100	140	LTR
Sobic.001G399900.1	1214	1254	LTR
Sobic.001G399900.1	1751	1791	LTR
Sobic.002G323200.1	218	258	LTR
Sobic.002G427400.1	619	659	LTR
Sobic.006G163200.1	1921	1961	LTR
Sobic.001G399900.1	921	961	MBS
Sobic.002G323200.1	1396	1436	MBS
Sobic.002G368100.1	70	110	MBS
Sobic.002G368300.1	839	879	MBS
Sobic.002G368300.1	1495	1535	MBS
Sobic.002G427400.1	658	698	MBS
Sobic.006G163200.1	1637	1677	MBS
Sobic.001G336600.2	680	720	TCA-element
Sobic.001G399900.1	532	572	TCA-element
Sobic.002G323200.1	1349	1389	TCA-element
Sobic.002G368300.1	1390	1430	TCA-element
Sobic.006G163200.1	317	357	TGA-box
Sobic.001G086000.1	694	734	TGACG-motif
Sobic.001G086000.1	1060	1100	TGACG-motif
Sobic.001G086000.1	1489	1529	TGACG-motif
Sobic.001G086000.1	1652	1692	TGACG-motif
Sobic.001G086200.1	1014	1054	TGACG-motif
Sobic.001G086200.1	1624	1664	TGACG-motif
Sobic.001G336600.2	231	271	TGACG-motif
Sobic.001G336700.1	661	701	TGACG-motif
Sobic.001G336700.1	1321	1361	TGACG-motif
Sobic.001G336700.1	1486	1526	TGACG-motif
Sobic.001G336700.1	1611	1651	TGACG-motif
Sobic.001G336700.1	1764	1804	TGACG-motif
Sobic.001G399900.1	99	139	TGACG-motif
Sobic.001G399900.1	994	1034	TGACG-motif
Sobic.001G399900.1	1146	1186	TGACG-motif
Sobic.001G399900.1	1577	1617	TGACG-motif
Sobic.001G399900.1	1623	1663	TGACG-motif
Sobic.002G323200.1	1387	1427	TGACG-motif
Sobic.002G323200.1	1594	1634	TGACG-motif
Sobic.002G368100.1	427	467	TGACG-motif
Sobic.002G368100.1	645	685	TGACG-motif
Sobic.002G368100.1	884	924	TGACG-motif
Sobic.002G368100.1	892	932	TGACG-motif
Sobic.002G368100.1	1358	1398	TGACG-motif
Sobic.002G368100.1	1431	1471	TGACG-motif
Sobic.002G368300.1	1705	1745	TGACG-motif
Sobic.002G427400.1	1169	1209	TGACG-motif
Sobic.002G427400.1	1412	1452	TGACG-motif
Sobic.002G427400.1	1542	1582	TGACG-motif
Sobic.002G427400.1	1654	1694	TGACG-motif
Sobic.002G427400.1	1759	1799	TGACG-motif
Sobic.002G427400.1	1814	1854	TGACG-motif
Sobic.006G163200.1	317	357	TGACG-motif
Sobic.006G163200.1	690	730	TGACG-motif
Sobic.006G163200.1	1339	1379	TGACG-motif
Sobic.006G163200.1	1453	1493	TGACG-motif
Sobic.006G163200.1	1512	1552	TGACG-motif
Sobic.006G163200.1	1754	1794	TGACG-motif
Sobic.006G163200.1	1763	1803	TGACG-motif
Sobic.001G086000.1	1434	1474	TGA-element
Sobic.001G336700.1	1153	1193	TGA-element
Sobic.002G323200.1	563	603	TGA-element
Sobic.002G323200.1	1888	1928	TGA-element
Sobic.002G368300.1	1064	1104	TGA-element
Sobic.002G427400.1	961	1001	TGA-element
Sobic.002G427400.1	1130	1170	TGA-element
Sobic.002G427400.1	1188	1228	TGA-element
Sobic.001G399900.1	1056	1096	WUN-motif
Sobic.002G427400.1	3	43	WUN-motif
Sobic.002G427400.1	4	44	WUN-motif
Sobic.006G163200.1	96	136	WUN-motif
Sobic.006G163200.1	309	349	WUN-motif
Sobic.006G163200.1	624	664	WUN-motif
SbE048.01G086000.1	1164	1204	ABRE
SbE048.01G086000.1	1310	1350	ABRE
SbE048.01G086000.1	1707	1747	ABRE
SbE048.01G086200.1	1298	1338	ABRE
SbE048.01G086200.1	1315	1355	ABRE
SbE048.01G086200.1	1317	1357	ABRE
SbE048.01G086200.1	1318	1358	ABRE
SbE048.01G369600.1	1566	1606	ABRE
SbE048.01G369600.2	1566	1606	ABRE
SbE048.01G369700.1	1058	1098	ABRE
SbE048.01G369700.1	1174	1214	ABRE
SbE048.01G369700.1	1331	1371	ABRE
SbE048.01G369700.1	1777	1817	ABRE
SbE048.01G433900.1	881	921	ABRE
SbE048.01G433900.1	973	1013	ABRE
SbE048.01G433900.1	982	1022	ABRE
SbE048.01G433900.1	1159	1199	ABRE
SbE048.02G337300.1	597	637	ABRE
SbE048.02G337300.1	1241	1281	ABRE
SbE048.02G337300.1	1504	1544	ABRE
SbE048.02G383700.1	1130	1170	ABRE
SbE048.02G383700.1	1259	1299	ABRE
SbE048.02G383900.1	663	703	ABRE
SbE048.02G383900.1	970	1010	ABRE
SbE048.02G383900.1	1580	1620	ABRE
SbE048.02G446100.1	20	60	ABRE
SbE048.02G446100.1	23	63	ABRE
SbE048.02G446100.1	769	809	ABRE
SbE048.02G446100.1	1554	1594	ABRE
SbE048.06G182300.1	1042	1082	ABRE
SbE048.06G182300.2	1480	1520	ABRE
SbE048.01G086200.1	958	998	CAT-box
SbE048.01G369700.1	605	645	CAT-box
SbE048.02G337300.1	602	642	CAT-box
SbE048.02G383700.1	103	143	CAT-box
SbE048.02G383700.1	478	518	CAT-box
SbE048.02G383900.1	141	181	CAT-box
SbE048.06G182300.1	1267	1307	CAT-box
SbE048.06G182300.2	1705	1745	CAT-box
SbE048.01G086000.1	1076	1116	CGTCA-motif
SbE048.01G086000.1	1106	1146	CGTCA-motif
SbE048.01G086200.1	1030	1070	CGTCA-motif
SbE048.01G086200.1	1641	1681	CGTCA-motif
SbE048.01G369600.1	261	301	CGTCA-motif
SbE048.01G369600.1	1770	1810	CGTCA-motif
SbE048.01G369600.2	261	301	CGTCA-motif
SbE048.01G369600.2	1770	1810	CGTCA-motif
SbE048.01G369700.1	656	696	CGTCA-motif
SbE048.01G369700.1	1329	1369	CGTCA-motif
SbE048.01G369700.1	1497	1537	CGTCA-motif
SbE048.01G369700.1	1622	1662	CGTCA-motif
SbE048.01G369700.1	1775	1815	CGTCA-motif
SbE048.01G433900.1	114	154	CGTCA-motif
SbE048.01G433900.1	1009	1049	CGTCA-motif
SbE048.01G433900.1	1161	1201	CGTCA-motif
SbE048.01G433900.1	1592	1632	CGTCA-motif
SbE048.01G433900.1	1638	1678	CGTCA-motif
SbE048.02G337300.1	1408	1448	CGTCA-motif
SbE048.02G337300.1	1615	1655	CGTCA-motif
SbE048.02G383700.1	453	493	CGTCA-motif
SbE048.02G383700.1	671	711	CGTCA-motif
SbE048.02G383700.1	910	950	CGTCA-motif
SbE048.02G383700.1	918	958	CGTCA-motif
SbE048.02G383700.1	1376	1416	CGTCA-motif
SbE048.02G383700.1	1449	1489	CGTCA-motif
SbE048.02G383900.1	1718	1758	CGTCA-motif
SbE048.02G446100.1	1262	1302	CGTCA-motif
SbE048.02G446100.1	1505	1545	CGTCA-motif
SbE048.02G446100.1	1635	1675	CGTCA-motif
SbE048.02G446100.1	1747	1787	CGTCA-motif
SbE048.02G446100.1	1852	1892	CGTCA-motif
SbE048.02G446100.1	1907	1947	CGTCA-motif
SbE048.06G182300.1	270	310	CGTCA-motif
SbE048.06G182300.1	919	959	CGTCA-motif
SbE048.06G182300.1	1033	1073	CGTCA-motif
SbE048.06G182300.1	1092	1132	CGTCA-motif
SbE048.06G182300.1	1334	1374	CGTCA-motif
SbE048.06G182300.1	1343	1383	CGTCA-motif
SbE048.06G182300.1	1823	1863	CGTCA-motif
SbE048.06G182300.2	335	375	CGTCA-motif
SbE048.06G182300.2	708	748	CGTCA-motif
SbE048.06G182300.2	1357	1397	CGTCA-motif
SbE048.06G182300.2	1471	1511	CGTCA-motif
SbE048.06G182300.2	1530	1570	CGTCA-motif
SbE048.06G182300.2	1772	1812	CGTCA-motif
SbE048.06G182300.2	1781	1821	CGTCA-motif
SbE048.01G369700.1	386	426	circadian
SbE048.01G086000.1	1310	1350	G-box
SbE048.01G086000.1	1370	1410	G-box
SbE048.01G086000.1	1163	1203	G-Box
SbE048.01G086200.1	1297	1337	G-Box
SbE048.01G086200.1	1317	1357	G-Box
SbE048.01G086200.1	1317	1357	G-box
SbE048.01G086200.1	1738	1778	G-box
SbE048.01G369700.1	367	407	G-Box
SbE048.01G369700.1	1173	1213	G-Box
SbE048.01G369700.1	1330	1370	G-box
SbE048.01G369700.1	1776	1816	G-box
SbE048.01G433900.1	972	1012	G-Box
SbE048.01G433900.1	982	1022	G-box
SbE048.01G433900.1	1159	1199	G-box
SbE048.02G337300.1	596	636	G-box
SbE048.02G337300.1	1241	1281	G-box
SbE048.02G383700.1	1259	1299	G-Box
SbE048.02G383900.1	662	702	G-Box
SbE048.02G383900.1	1580	1620	G-Box
SbE048.02G383900.1	970	1010	G-box
SbE048.02G383900.1	1438	1478	G-box
SbE048.02G383900.1	1627	1667	G-box
SbE048.02G383900.1	1712	1752	G-box
SbE048.02G446100.1	769	809	G-Box
SbE048.02G446100.1	22	62	G-box
SbE048.02G446100.1	769	809	G-box
SbE048.02G446100.1	1266	1306	G-box
SbE048.02G446100.1	1554	1594	G-box
SbE048.06G182300.1	1041	1081	G-Box
SbE048.06G182300.2	1479	1519	G-Box
SbE048.01G086200.1	1692	1732	GC-motif
SbE048.01G369700.1	354	394	GC-motif
SbE048.01G433900.1	1977	2017	GC-motif
SbE048.02G446100.1	1987	2027	GC-motif
SbE048.06G182300.1	1291	1331	GC-motif
SbE048.06G182300.1	1492	1532	GC-motif
SbE048.06G182300.2	1729	1769	GC-motif
SbE048.06G182300.2	1930	1970	GC-motif
SbE048.01G369600.1	130	170	LTR
SbE048.01G369600.2	130	170	LTR
SbE048.01G433900.1	1229	1269	LTR
SbE048.01G433900.1	1769	1809	LTR
SbE048.02G337300.1	238	278	LTR
SbE048.02G446100.1	712	752	LTR
SbE048.06G182300.1	1501	1541	LTR
SbE048.06G182300.2	1939	1979	LTR
SbE048.01G086000.1	338	378	MBS
SbE048.01G433900.1	936	976	MBS
SbE048.02G337300.1	1417	1457	MBS
SbE048.02G383700.1	90	130	MBS
SbE048.02G383900.1	853	893	MBS
SbE048.02G383900.1	1508	1548	MBS
SbE048.02G446100.1	751	791	MBS
SbE048.06G182300.1	1217	1257	MBS
SbE048.06G182300.1	1799	1839	MBS
SbE048.06G182300.2	1655	1695	MBS
SbE048.01G433900.1	1254	1294	P-box
SbE048.01G433900.1	1746	1786	P-box
SbE048.02G337300.1	56	96	P-box
SbE048.02G383700.1	1092	1132	P-box
SbE048.02G383700.1	1228	1268	P-box
SbE048.01G086000.1	1285	1325	RY-element
SbE048.06G182300.1	292	332	RY-element
SbE048.06G182300.1	1928	1968	RY-element
SbE048.06G182300.2	730	770	RY-element
SbE048.01G433900.1	547	587	TCA-element
SbE048.02G337300.1	1370	1410	TCA-element
SbE048.02G383900.1	1404	1444	TCA-element
SbE048.06G182300.2	335	375	TGA-box
SbE048.01G086000.1	1076	1116	TGACG-motif
SbE048.01G086000.1	1106	1146	TGACG-motif
SbE048.01G086200.1	1030	1070	TGACG-motif
SbE048.01G086200.1	1641	1681	TGACG-motif
SbE048.01G369600.1	261	301	TGACG-motif
SbE048.01G369600.1	1770	1810	TGACG-motif
SbE048.01G369600.2	261	301	TGACG-motif
SbE048.01G369600.2	1770	1810	TGACG-motif
SbE048.01G369700.1	656	696	TGACG-motif
SbE048.01G369700.1	1329	1369	TGACG-motif
SbE048.01G369700.1	1497	1537	TGACG-motif
SbE048.01G369700.1	1622	1662	TGACG-motif
SbE048.01G369700.1	1775	1815	TGACG-motif
SbE048.01G433900.1	114	154	TGACG-motif
SbE048.01G433900.1	1009	1049	TGACG-motif
SbE048.01G433900.1	1161	1201	TGACG-motif
SbE048.01G433900.1	1592	1632	TGACG-motif
SbE048.01G433900.1	1638	1678	TGACG-motif
SbE048.02G337300.1	1408	1448	TGACG-motif
SbE048.02G337300.1	1615	1655	TGACG-motif
SbE048.02G383700.1	453	493	TGACG-motif
SbE048.02G383700.1	671	711	TGACG-motif
SbE048.02G383700.1	910	950	TGACG-motif
SbE048.02G383700.1	918	958	TGACG-motif
SbE048.02G383700.1	1376	1416	TGACG-motif
SbE048.02G383700.1	1449	1489	TGACG-motif
SbE048.02G383900.1	1718	1758	TGACG-motif
SbE048.02G446100.1	1262	1302	TGACG-motif
SbE048.02G446100.1	1505	1545	TGACG-motif
SbE048.02G446100.1	1635	1675	TGACG-motif
SbE048.02G446100.1	1747	1787	TGACG-motif
SbE048.02G446100.1	1852	1892	TGACG-motif
SbE048.02G446100.1	1907	1947	TGACG-motif
SbE048.06G182300.1	270	310	TGACG-motif
SbE048.06G182300.1	919	959	TGACG-motif
SbE048.06G182300.1	1033	1073	TGACG-motif
SbE048.06G182300.1	1092	1132	TGACG-motif
SbE048.06G182300.1	1334	1374	TGACG-motif
SbE048.06G182300.1	1343	1383	TGACG-motif
SbE048.06G182300.1	1823	1863	TGACG-motif
SbE048.06G182300.2	335	375	TGACG-motif
SbE048.06G182300.2	708	748	TGACG-motif
SbE048.06G182300.2	1357	1397	TGACG-motif
SbE048.06G182300.2	1471	1511	TGACG-motif
SbE048.06G182300.2	1530	1570	TGACG-motif
SbE048.06G182300.2	1772	1812	TGACG-motif
SbE048.06G182300.2	1781	1821	TGACG-motif
SbE048.01G369700.1	1148	1188	TGA-element
SbE048.02G337300.1	583	623	TGA-element
SbE048.02G383900.1	1078	1118	TGA-element
SbE048.02G446100.1	1054	1094	TGA-element
SbE048.02G446100.1	1223	1263	TGA-element
SbE048.02G446100.1	1281	1321	TGA-element
SbE048.01G369600.1	1455	1495	WUN-motif
SbE048.01G369600.2	1455	1495	WUN-motif
SbE048.01G433900.1	1071	1111	WUN-motif
SbE048.02G446100.1	97	137	WUN-motif
SbE048.02G446100.1	98	138	WUN-motif
SbE048.06G182300.1	204	244	WUN-motif
SbE048.06G182300.2	114	154	WUN-motif
SbE048.06G182300.2	327	367	WUN-motif
SbE048.06G182300.2	642	682	WUN-motif
