# Supplementary material for: Genome-wide identification of the COBRA-like gene family and expression pattern analysis under abiotic stresses of Sorghum bicolor (L.)
Source: Front Plant Sci. 2025 Sep 9;16:1652613. doi: 10.3389/fpls.2025.1652613 (PMC12454442; doi:10.3389/fpls.2025.1652613)
Supplement: Supplementary file 4 [file Table4.xls]

## Sheet: Supplemental Table4
Supplemental Table4 Analysis of the tissue-specific expression patterns of the SbCBL family genes.
	name	Root	Seedling	Leaf 1	Leaf 2	Leaf 3	Leaf 4	Stem 1	Stem 2	Inflorescence 1	Inflorescence 2	Seed 1	Seed 2	Seed 3
SbE048.01G086000.1	SbCBL1	61.77	19.64	0.37	0	0.05	0.05	0.32	0	0.09	2.04	0.1	0.06	5.37
SbE048.01G086200.1	SbCBL2	0.43	0.34	0	0	0	0	2.01	0.16	0.23	0.09	0.01	0	0.15
SbE048.01G369600.1	SbCBL3	0.11	0.11	0	0	0	0	0.19	0	0.13	0.02	0.09	0	0.66
SbE048.01G369700.1	SbCBL4	114.7	73.99	4.29	10.26	1.56	1.15	1043.9	55.94	51.45	29.92	2.59	2.38	18.84
SbE048.01G433900.1	SbCBL5	90.55	26.34	1.96	0.09	0.26	0.18	10.81	1.66	9.73	13.56	30.52	23.01	4.35
SbE048.02G337300.1	SbCBL6	0.05	0	0.02	0.04	3.61	0.22	0.05	0.2	13.69	11.47	0.12	0	0
SbE048.02G383700.1	SbCBL7	12.17	10.51	2.99	6.89	7.18	3.32	7.58	20.2	48.51	5.87	30.03	48.14	2.54
SbE048.02G383900.1	SbCBL8	57.12	36.52	0.35	0	0.25	0	151.82	0.51	10.8	2.16	0.02	0	12.71
SbE048.02G446100.1	SbCBL9	123.81	81.19	30.8	0.63	2.84	1.64	0.33	0.05	1.69	1.99	1.12	0.26	2.64
SbE048.06G182300.1	SbCBL10	0.18	0.18	0	0	0.01	0	0	0	1.89	13.45	5.64	0.78	0
