# Supplementary material for: Genome-wide identification of the COBRA-like gene family and expression pattern analysis under abiotic stresses of Sorghum bicolor (L.)
Source: Front Plant Sci. 2025 Sep 9;16:1652613. doi: 10.3389/fpls.2025.1652613 (PMC12454442; doi:10.3389/fpls.2025.1652613)
Supplement: Supplementary file 5 [file Table5.xls]

## Sheet: Supplemental Table5
Supplemental Table5 RT-qPCR primers for the SbCBL family
SbCBL1-F	CGGCCTCAACTACAAACCAC
SbCBL1-R	TCGAATGTGAAAGTCCGGGA
SbCBL2-F	AAGCCGGCAAACTTGGAAAT
SbCBL2-R	GTTAGAGGGCTTGCATTCGG
SbCBL3-F	GCCCGATAAGAGTGCATTGG
SbCBL3-R	GGGGTTCAGAGGCTTGTAGT
SbCBL4-F	TTTCAGTGGTGGCCTACGAT
SbCBL4-R	ACGATGGACCAGATCACCTC
SbCBL5-F	GAGCCTTGATTTCTCGCAGG
SbCBL5-R	CGACTGTGCTTCATCCATGG
SbCBL6-F	TCCGCCTACTACAACGACTC
SbCBL6-R	GTTGTTCATGACGTGCCAGT
SbCBL7-F	TACTCGCAATGGAACCTGGT
SbCBL7-R	CCGTCATGAGCAGATCGTTG
SbCBL8-F	GGATCCATCAATGACACGGC
SbCBL8-R	CTGAGTTGGGCAAGTAGGGA
SbCBL9-F	GCTCCCAAGGCTTCAACTTC
SbCBL9-R	AGAAGACCTTGGACGGGAAG
SbCBL10-F	TTCGTCCTGCTCGTCTTCTT
SbCBL10-R	CGTGTTCCAGATGACCTCCT
